# Supplementary material for: Serum extracellular vesicles containing MIAT induces atrial fibrosis, inflammation and oxidative stress to promote atrial remodeling and atrial fibrillation via blockade of miR‐485‐5p‐mediated CXCL10 inhibition
Source: Clin Transl Med. 2021 Aug 3;11(8):e482. doi: 10.1002/ctm2.482 (PMC8329545; doi:10.1002/ctm2.482)
Supplement: Supplementary file 5 — SUPPORTING INFORMATION [file CTM2-11-e482-s005.xls]

#please cite:
#Zhou KR, Liu S, Cai L, Bin L, et al. ENCORI: The Encyclopedia of RNA Interactomes.
#2.Li JH, et al.starBase v2.0: decoding miRNA-ceRNA, miRNA-ncRNA and protein-RNA interaction networks from large-scale CLIP-Seq data , Nucleic Acids Res. 2014 Jan;42:D92-7.
miRNAid	miRNAname	geneID	geneName	geneType	chromosome	start	end	strand	clipExpNum	degraExpNum	RBP	merClass	miRseq	align	targetSeq
MIMAT0000236	mmu-miR-203-3p	ENSMUSG00000097767	Miat	lincRNA	chr5	112213251	112213272	-	1	0	Ago2	8mer	gaucaccaggauuuGUAAAGUg	|||||||	ucuguguaagaugcCAUUUCAa
MIMAT0017353	mmu-miR-664-5p	ENSMUSG00000097767	Miat	lincRNA	chr5	112213311	112213331	-	1	0	Ago2	7mer-m8	ggucaguaaaagGGGUCGGUc	:|||||||	uacuuccaugggUCCAGCCAc
MIMAT0000567	mmu-miR-329-3p	ENSMUSG00000097767	Miat	lincRNA	chr5	112213742	112213763	-	1	0	Ago2	7mer-m8	uuUUUCCAAU-CGACCCACACAa	:| ||| : | | |||||||	guGAUGGUGGUGAU-GGUGUGUg
MIMAT0004684	mmu-miR-362-3p	ENSMUSG00000097767	Miat	lincRNA	chr5	112213742	112213763	-	1	0	Ago2	7mer-m8	acUUAGGAACUUGUCCACACAa	:|| | | : |||||||	guGAUGGUGGUGAUGGUGUGUg
MIMAT0019136	mmu-miR-1306-5p	ENSMUSG00000097767	Miat	lincRNA	chr5	112213770	112213791	-	1	0	Ago2	7mer-m8	ccugcAAACGUCCCCUCCACCAc	| || | | |||||||	gaagaUCUGGA-GAUAGGUGGUg
MIMAT0014813	mmu-miR-3058-5p	ENSMUSG00000097767	Miat	lincRNA	chr5	112214951	112214971	-	1	0	Ago2	7mer-m8	agaagGUCCAUUCGGCACCGACu	|||| :|| :|||||||	gagggCAGG-GAG-UGUGGCUGg
MIMAT0014835	mmu-miR-3064-3p	ENSMUSG00000097767	Miat	lincRNA	chr5	112214953	112214974	-	1	0	Ago2	7mer-m8	acaUUCCACAACGUCACACCGu	:||| | ||||||||	gcaGAGGGCAGGGAGUGUGGCu
MIMAT0000208	mmu-miR-10b-5p	ENSMUSG00000097767	Miat	lincRNA	chr5	112214980	112215001	-	1	0	Ago2	8mer	guGUUUAAGCCAAGAUGUCCCAu	||:| || || |||||||	ggCAGA-UCUUUUACACAGGGUa
MIMAT0000648	mmu-miR-10a-5p	ENSMUSG00000097767	Miat	lincRNA	chr5	112214980	112215007	-	1	0	Ago2	8mer	guGUUUAAGCCUAGA-----UGUCCCAu	| || | ||||| |||||||	uuCUAAGGCAGAUCUUUUACACAGGGUa
MIMAT0014951	mmu-miR-3110-5p	ENSMUSG00000097767	Miat	lincRNA	chr5	112214995	112215012	-	1	0	Ago2	7mer-m8	cuCGGAAGUCCCCUCCGUCUu	|:|||| |||||||	aaGUCUUC---UAAGGCAGAu
MIMAT0000653	mmu-miR-28a-5p	ENSMUSG00000097767	Miat	lincRNA	chr5	112215249	112215270	-	1	0	Ago2	7mer-m8	gaguUAUCUGACACUCGAGGAa	|| |:| || |||||||	cuacAUUGGCCGUUAGCUCCUg
MIMAT0004828	mmu-miR-708-5p	ENSMUSG00000097767	Miat	lincRNA	chr5	112215249	112215275	-	1	0	Ago2	7mer-m8	gggUCGAUCUAA----CAUUCGAGGAa	| ||| ||| || |||||||	acaAUCUACAUUGGCCGUUAGCUCCUg
MIMAT0014880	mmu-miR-3086-5p	ENSMUSG00000097767	Miat	lincRNA	chr5	112215268	112215287	-	1	0	Ago2	8mer	agguUACCCGGAUGUUAGAu	|| | |:||||||||	caauAUAGCCUUACAAUCUa
MIMAT0003169	mmu-miR-539-5p	ENSMUSG00000097767	Miat	lincRNA	chr5	112215576	112215601	-	1	0	Ago2	7mer-m8	ugUGUGGUU-CCUA---UUAAAGAGg	| |: || || | :|||||||	agAAAUGAAUGGCUGUGGAUUUCUCu
MIMAT0012774	mmu-miR-664-3p	ENSMUSG00000097767	Miat	lincRNA	chr5	112215591	112215611	-	1	0	Ago2	7mer-m8	auccgacCCCUCAUUUACUUAu	|| || ||||||||	uccuuccGGCAG-AAAUGAAUg
MIMAT0009431	mmu-miR-1958	ENSMUSG00000097767	Miat	lincRNA	chr5	112215640	112215663	-	1	0	Ago2	7mer-m8	ugAAUGACGAAGGU--GAAAGGAu	||| | ||| |||||||	cuUUAAACCAACCACCCUUUCCUc
MIMAT0004187	mmu-miR-744-5p	ENSMUSG00000097767	Miat	lincRNA	chr5	112215685	112215707	-	1	0	Ago2	7mer-m8	acgacaAUCG-GGAUCGGGGCGu	|||| | ||||||||	gaccacUAGCAGCCAGCCCCGCc
MIMAT0014834	mmu-miR-3064-5p	ENSMUSG00000097767	Miat	lincRNA	chr5	112215691	112215713	-	1	0	Ago2	7mer-m8	aaaCGUGUGGUG-UUGUCGGUCu	|| ||||| |:|||||||	gggGCUGACCACUAGCAGCCAGc
MIMAT0014879	mmu-miR-3085-3p	ENSMUSG00000097767	Miat	lincRNA	chr5	112215691	112215714	-	1	0	Ago2	7mer-m8	cuCCC--CCGGU-AUCGUCGGUCu	||| | ||| ||||||||||	agGGGCUGACCACUAGCAGCCAGc
MIMAT0014846	mmu-miR-3070-5p	ENSMUSG00000097767	Miat	lincRNA	chr5	112215708	112215730	-	1	0	Ago2	7mer-m8	aggguccaaguuccaGUCCCCGa	|||||||	uuucccuggcugcccCAGGGGCu
MIMAT0000571	mmu-miR-331-3p	ENSMUSG00000097767	Miat	lincRNA	chr5	112215709	112215727	-	1	0	Ago2	7mer-m8	aaGAUCCUAUCCGGGUCCCCg	|| || | | ||||||||	ccCU-GGCU-GCCCCAGGGGc
MIMAT0009424	mmu-miR-1953	ENSMUSG00000097767	Miat	lincRNA	chr5	112215724	112215745	-	1	0	Ago2	7mer-m8	gucuucggacucuuGAAAGGGu	|||||||	cagcuaaucccugcCUUUCCCu
MIMAT0017039	mmu-miR-346-3p	ENSMUSG00000097767	Miat	lincRNA	chr5	112215730	112215749	-	1	0	Ago2	7mer-m8	cgacGUCCGGGUCGGGGACGGa	||| |:| :|||||||	ccccCAG--CUAAUCCCUGCCu
MIMAT0027904	mmu-miR-7001-5p	ENSMUSG00000097767	Miat	lincRNA	chr5	112215730	112215750	-	1	0	Ago2	7mer-m8	uacGAGUGCGAGUGUGGGACGGa	| || ||| |: |||||||	uccCCCA-GCUAAU-CCCUGCCu
MIMAT0003170	mmu-miR-541-5p	ENSMUSG00000097767	Miat	lincRNA	chr5	112215733	112215756	-	1	0	Ago2	7mer-m8	ucacacuGGUUGUAGUCUUAGGGAa	|| || | |||||||	uagcucuCCCCCAGC-UAAUCCCUg
MIMAT0003515	mmu-miR-721	ENSMUSG00000097767	Miat	lincRNA	chr5	112215761	112215779	-	1	0	Ago2	8mer	aaggggGAAAAUUAACGUGAc	|| || |||||||	cucuggCUCUU--UUGCACUa
MIMAT0000379	mmu-miR-301a-3p	ENSMUSG00000097767	Miat	lincRNA	chr5	112215761	112215780	-	1	0	Ago2	8mer	cgAAACUGUUAUGAUAACGUGAc	| ||:| | || |||||||	ccUCUGGC--U-CUUUUGCACUa
MIMAT0004186	mmu-miR-301b-3p	ENSMUSG00000097767	Miat	lincRNA	chr5	112215761	112215780	-	1	0	Ago2	8mer	cgAAACUGUUAUGGUAACGUGAc	| ||:| | |: |||||||	ccUCUGGC--U-CUUUUGCACUa
MIMAT0025084	mmu-miR-6341	ENSMUSG00000097767	Miat	lincRNA	chr5	112215761	112215780	-	1	0	Ago2	8mer	uaucACUGUUAUAGUAACGUGAc	||:| | |: |||||||	ccucUGGC--UCUU-UUGCACUa
MIMAT0025137	mmu-miR-6389	ENSMUSG00000097767	Miat	lincRNA	chr5	112215761	112215781	-	1	0	Ago2	8mer	cguuucaaauuguAACGUGAc	|||||||	accucuggcucuuUUGCACUa
MIMAT0000141	mmu-miR-130a-3p	ENSMUSG00000097767	Miat	lincRNA	chr5	112215761	112215782	-	1	0	Ago2	8mer	uacgggaaaauuguAACGUGAc	|||||||	aaccucuggcucuuUUGCACUa
MIMAT0000387	mmu-miR-130b-3p	ENSMUSG00000097767	Miat	lincRNA	chr5	112215761	112215782	-	1	0	Ago2	8mer	uacGGGAAAGUAGUAACGUGAc	|:|| | : |||||||	aacCUCUGGCUCUUUUGCACUa
MIMAT0025132	mmu-miR-130c	ENSMUSG00000097767	Miat	lincRNA	chr5	112215761	112215784	-	1	0	Ago2	8mer	gugUGGA-ACCUUG-UAACGUGAc	|||| ||| | |||||||	cuaACCUCUGGCUCUUUUGCACUa
MIMAT0000565	mmu-miR-328-3p	ENSMUSG00000097767	Miat	lincRNA	chr5	112215837	112215858	-	1	0	Ago2	7mer-m8	ugccuucccgUCUCUCCCGGUc	|| |||||||	ccagcugcuaAGCCAGGGCCAc
MIMAT0025146	mmu-miR-6395	ENSMUSG00000097767	Miat	lincRNA	chr5	112215837	112215858	-	1	0	Ago2	7mer-m8	auUUGUCCCGUCUCUCCCGGUc	|:| | || |||||||	ccAGCUGCUAAGCCAGGGCCAc
MIMAT0009441	mmu-miR-1968-5p	ENSMUSG00000097767	Miat	lincRNA	chr5	112215850	112215874	-	1	0	Ago2	7mer-m8	ucAGGUGGU-AGGAAUUGUCGACGu	||| ||| | : |||||||	ccUCCCCCAGAGCCCGCCAGCUGCu
MIMAT0003898	mmu-miR-760-3p	ENSMUSG00000097767	Miat	lincRNA	chr5	112215860	112215879	-	1	0	Ago2	7mer-m8	aggggugucuGGGUCUCGGc	|||||||||	gccagccuccCCCAGAGCCc
MIMAT0028447	mmu-miR-7239-3p	ENSMUSG00000097767	Miat	lincRNA	chr5	112215860	112215881	-	1	0	Ago2	7mer-m8	gaUGGACGGA--CUGUCUCGGu	:|| |||| |||||||	caGCCAGCCUCCCCCAGAGCCc
MIMAT0000559	mmu-miR-326-3p	ENSMUSG00000097767	Miat	lincRNA	chr5	112215862	112215882	-	1	0	Ago2	7mer-m8	ugaccuccuucccGGGUCUCc	|||||||	ccagccagccuccCCCAGAGc
MIMAT0004642	mmu-miR-330-5p	ENSMUSG00000097767	Miat	lincRNA	chr5	112215862	112215883	-	1	0	Ago2	7mer-m8	cggauucuguguccGGGUCUCu	|||||||	cccagccagccuccCCCAGAGc
MIMAT0009435	mmu-miR-1962	ENSMUSG00000097767	Miat	lincRNA	chr5	112215870	112215889	-	1	0	Ago2	7mer-m8	uacACAGGGUCACGGUCGGAGa	|| |||| |||||||||	cccUGCCCCA--GCCAGCCUCc
MIMAT0003128	mmu-miR-485-5p	ENSMUSG00000097767	Miat	lincRNA	chr5	112215870	112215891	-	1	0	Ago2	7mer-m8	cuuaaguaGUGCCGGUCGGAGa	| | |||||||||	gccccugcCCCAGCCAGCCUCc
MIMAT0014834	mmu-miR-3064-5p	ENSMUSG00000097767	Miat	lincRNA	chr5	112215874	112215894	-	1	0	Ago2	7mer-m8	aaACGUGUGGUGUUGUCGGUCu	||| | |::| |||||||	caUGC-CCCUGCCCCAGCCAGc
MIMAT0014879	mmu-miR-3085-3p	ENSMUSG00000097767	Miat	lincRNA	chr5	112215874	112215894	-	1	0	Ago2	7mer-m8	cucccccgguaucGUCGGUCu	|||||||	caugccccugcccCAGCCAGc
MIMAT0017353	mmu-miR-664-5p	ENSMUSG00000097767	Miat	lincRNA	chr5	112215875	112215895	-	1	0	Ago2	7mer-m8	ggucaguaaAAGGGGUCGGUc	| |||||||||	ccaugccccUGCCCCAGCCAg
MIMAT0014874	mmu-miR-3083-5p	ENSMUSG00000097767	Miat	lincRNA	chr5	112215876	112215897	-	1	0	Ago2	8mer	uagagacuuuauaaGGGUCGGa	|||||||	auccaugccccugcCCCAGCCa
MIMAT0017039	mmu-miR-346-3p	ENSMUSG00000097767	Miat	lincRNA	chr5	112215882	112215904	-	1	0	Ago2	7mer-m8	cgACGUCCGGGU-CGGGGACGGa	| :| :||| |||||||||	ggUUUAUAUCCAUGCCCCUGCCc
MIMAT0027904	mmu-miR-7001-5p	ENSMUSG00000097767	Miat	lincRNA	chr5	112215882	112215905	-	1	0	Ago2	7mer-m8	uaCGAGUGCGAGUGU-GGGACGGa	|:|:|: : ||:: |||||||	cgGUUUAUAUCCAUGCCCCUGCCc
MIMAT0017261	mmu-miR-490-5p	ENSMUSG00000097767	Miat	lincRNA	chr5	112215890	112215909	-	1	0	Ago2	7mer-m8	uggguggaccUCUAGGUACc	| |||||||	uguucgguuuAUAUCCAUGc
MIMAT0003388	mmu-miR-376b-5p	ENSMUSG00000097767	Miat	lincRNA	chr5	112215892	112215913	-	1	0	Ago2	7mer-m8	auugguaucuuccuUAUAGGUg	|||||||	uccuuguucgguuuAUAUCCAu
MIMAT0005295	mmu-miR-376c-5p	ENSMUSG00000097767	Miat	lincRNA	chr5	112215892	112215913	-	1	0	Ago2	7mer-m8	auuuguaucuuccuUAUAGGUg	|||||||	uccuuguucgguuuAUAUCCAu
MIMAT0000653	mmu-miR-28a-5p	ENSMUSG00000097767	Miat	lincRNA	chr5	112215909	112215930	-	1	0	Ago2	7mer-m8	gaguuaucugacacUCGAGGAa	|||||||	ugggaagucaccccAGCUCCUu
MIMAT0004828	mmu-miR-708-5p	ENSMUSG00000097767	Miat	lincRNA	chr5	112215909	112215931	-	1	0	Ago2	7mer-m8	gggucgaucuaacauUCGAGGAa	|||||||	augggaagucaccccAGCUCCUu
MIMAT0029831	mmu-miR-7662-3p	ENSMUSG00000097767	Miat	lincRNA	chr5	112216826	112216850	-	1	0	Ago2	7mer-m8	cguuccGACUAG-GCGGACCGAGGu	|| || | |||||||	ugccuuCUUCUCUCUAGUGGCUCCu
MIMAT0017259	mmu-miR-505-5p	ENSMUSG00000097767	Miat	lincRNA	chr5	112216826	112216851	-	1	0	Ago2	7mer-m8	uuguaguuAUGA-AGG--ACCGAGGg	| || ||: |||||||	cugccuucUUCUCUCUAGUGGCUCCu
MIMAT0000661	mmu-miR-214-3p	ENSMUSG00000097767	Miat	lincRNA	chr5	112216874	112216896	-	1	0	Ago2	7mer-m8	ugacGGACAGAC-ACGGACGACa	|| |||| |||||||	caccCCACUCUGCACCCUGCUGc
MIMAT0003893	mmu-miR-761	ENSMUSG00000097767	Miat	lincRNA	chr5	112216874	112216896	-	1	0	Ago2	7mer-m8	acacaGUCA-AAGUGGGACGACg	|| | | ||||||||||	cacccCACUCUGCACCCUGCUGc
MIMAT0000531	mmu-miR-22-3p	ENSMUSG00000097767	Miat	lincRNA	chr5	112216926	112216947	-	1	0	Ago2	7mer-m8	ugucaAGAAGUUGACCGUCGAa	||| | |: |||||||	cuuucUCUCCCAUAGGCAGCUc
MIMAT0015645	mmu-miR-3473a	ENSMUSG00000097767	Miat	lincRNA	chr5	112216937	112216954	-	1	0	Ago2	7mer-m8	acgacUCGGUAGAGAGGu	|||: |||||||	uugccAGCUUUCUCUCCc
MIMAT0000214	mmu-miR-185-5p	ENSMUSG00000097767	Miat	lincRNA	chr5	112216937	112216958	-	1	0	Ago2	7mer-m8	aguccuugacgGAAAGAGAGGu	||||||||||	ccucuugccagCUUUCUCUCCc
MIMAT0004847	mmu-miR-882	ENSMUSG00000097767	Miat	lincRNA	chr5	112216937	112216960	-	1	0	Ago2	7mer-m8	ugauuacGCGAUUG--AGAGAGGa	:|| |:| |||||||	ccccucuUGCCAGCUUUCUCUCCc
MIMAT0000666	mmu-miR-320-3p	ENSMUSG00000097767	Miat	lincRNA	chr5	112216943	112216962	-	1	0	Ago2	7mer-m8	agcGGGAGAGUUGGGUCGAAAa	||||||:: ||||||||	cucCCCUCUUG--CCAGCUUUc
MIMAT0000538	mmu-miR-31-5p	ENSMUSG00000097767	Miat	lincRNA	chr5	112216949	112216969	-	1	0	Ago2	8mer	gucGAUACGGUCGUAGAACGGa	|| | |: | |||||||	uccCU-UUCUCCCCUCUUGCCa
MIMAT0014902	mmu-miR-3090-3p	ENSMUSG00000097767	Miat	lincRNA	chr5	112217002	112217023	-	1	0	Ago2	7mer-m8	acucagucccacaGUGGACCCu	:|||||||	acacagacccuucUACCUGGGg
MIMAT0014893	mmu-miR-466n-5p	ENSMUSG00000097767	Miat	lincRNA	chr5	112217018	112217041	-	1	0	Ago2	7mer-m8	ugUACA-UGUACAUG-CGUGUGUg	|| | : :||| | |||||||	ugAUCUCGGGUGUUCUGCACACAg
MIMAT0005848	mmu-miR-466j	ENSMUSG00000097767	Miat	lincRNA	chr5	112217019	112217040	-	1	0	Ago2	8mer	aauGUGUGUACGUGUACGUGUGu	| |: :||: | |||||||	gauCUCGGGUGUUC-UGCACACa
MIMAT0014882	mmu-miR-466m-5p	ENSMUSG00000097767	Miat	lincRNA	chr5	112217019	112217040	-	1	0	Ago2	8mer	uauGUGUGUACGUGUACGUGUGu	| |: :||: | |||||||	gauCUCGGGUGUUC-UGCACACa
MIMAT0017346	mmu-miR-669m-5p	ENSMUSG00000097767	Miat	lincRNA	chr5	112217019	112217040	-	1	0	Ago2	8mer	uauGUGUGUACGUGUACGUGUGu	| |: :||: | |||||||	gauCUCGGGUGUUC-UGCACACa
MIMAT0004884	mmu-miR-466h-5p	ENSMUSG00000097767	Miat	lincRNA	chr5	112217019	112217041	-	1	0	Ago2	8mer	auguGUGUUCGU-GUACGUGUGu	| |::|:: : |||||||	ugauCUCGGGUGUUCUGCACACa
MIMAT0000748	mmu-miR-383-5p	ENSMUSG00000097767	Miat	lincRNA	chr5	112217036	112217057	-	1	0	Ago2	7mer-m8	ucgGUGUCAGUGGAAGACUAGa	:||: ||:: |||||||	uggUACGCCCAUUCUCUGAUCu
MIMAT0014830	mmu-miR-3062-5p	ENSMUSG00000097767	Miat	lincRNA	chr5	112217041	112217063	-	1	0	Ago2	7mer-m8	aguGCCAUUGUG-AUGUAAGAGg	||||:::|| |||||||	acuCGGUGGUACGCCCAUUCUCu
MIMAT0017245	mmu-miR-760-5p	ENSMUSG00000097767	Miat	lincRNA	chr5	112217076	112217098	-	1	0	Ago2	7mer-m8	ggcccgagaccaccgGACUCCCc	|||||||	auggaauaagacacgCUGAGGGc
MIMAT0014951	mmu-miR-3110-5p	ENSMUSG00000097767	Miat	lincRNA	chr5	112217497	112217519	-	1	0	Ago2	7mer-m8	cuCGGAAGU--CCCCUCCGUCUu	|||| :: |||||||||||	agGCCUGUGGUGGGGAGGCAGAg
MIMAT0000152	mmu-miR-140-3p	ENSMUSG00000097767	Miat	lincRNA	chr5	112217508	112217528	-	1	0	Ago2	7mer-m8	ggcaccaagaugGGACACCAu	||||||||	ggggacaggaggCCUGUGGUg
MIMAT0031404	mmu-miR-497b	ENSMUSG00000097767	Miat	lincRNA	chr5	112217508	112217530	-	1	0	Ago2	7mer-m8	ggugcagGUUUGGUGUGACACCAc	||:: :| |||||||	guggggaCAGGAGGC-CUGUGGUg
MIMAT0000658	mmu-miR-210-3p	ENSMUSG00000097767	Miat	lincRNA	chr5	112217757	112217779	-	1	0	Ago2	8mer	aguCGGCGAC-AGUGUGCGUGUc	||:| || ||||||||||	uguGCUGGUGCGCACACGCACAa
MIMAT0004684	mmu-miR-362-3p	ENSMUSG00000097767	Miat	lincRNA	chr5	112217792	112217814	-	1	0	Ago2	7mer-m8	acuuaggaaCU-UGUCCACACAa	|| :| |||||||	ugguagugaGAUGCUGGUGUGUg
MIMAT0000567	mmu-miR-329-3p	ENSMUSG00000097767	Miat	lincRNA	chr5	112217792	112217815	-	1	0	Ago2	7mer-m8	uuuuucCAAUCGAC--CCACACAa	|| || || |||||||	uugguaGUGAGAUGCUGGUGUGUg
MIMAT0000582	mmu-miR-338-3p	ENSMUSG00000097767	Miat	lincRNA	chr5	112217797	112217818	-	1	0	Ago2	7mer-m8	guuguuuuagugaCUACGACCu	||||||||	ggguugguagugaGAUGCUGGu
MIMAT0014879	mmu-miR-3085-3p	ENSMUSG00000097767	Miat	lincRNA	chr5	112217880	112217900	-	1	0	Ago2	8mer	cucCCCCGGUAUCGUCGGUCu	| ||: : |||||||||	ccaGUGGUGGGAGCAGCCAGa
MIMAT0014834	mmu-miR-3064-5p	ENSMUSG00000097767	Miat	lincRNA	chr5	112217880	112217901	-	1	0	Ago2	8mer	aaacguguggugUUGUCGGUCu	|:|||||||	gccaguggugggAGCAGCCAGa
MIMAT0004781	mmu-miR-532-3p	ENSMUSG00000097767	Miat	lincRNA	chr5	112217887	112217906	-	1	0	Ago2	7mer-m8	acgUUCGGAACCCACACCCUCc	|:||| | | |||||||	aggAGGCC-AGUG-GUGGGAGc
MIMAT0000223	mmu-miR-193a-3p	ENSMUSG00000097767	Miat	lincRNA	chr5	112217895	112217921	-	1	0	Ago2	7mer-m8	ugacccuGAAACA-----UCCGGUCAa	|||||| ||||||||	guucuuuCUUUGUAGAGGAGGCCAGUg
MIMAT0004859	mmu-miR-193b-3p	ENSMUSG00000097767	Miat	lincRNA	chr5	112217895	112217921	-	1	0	Ago2	7mer-m8	ucgcccuGAAACA----C-CCGGUCAa	|||||| | |||||||	guucuuuCUUUGUAGAGGAGGCCAGUg
MIMAT0003781	mmu-miR-676-5p	ENSMUSG00000097767	Miat	lincRNA	chr5	112217904	112217925	-	1	0	Ago2	7mer-m8	cguUCAGGAUUCCAACAUCUCa	|||:|| ||||||||	ugcAGUUCUUUCUUUGUAGAGg
MIMAT0000208	mmu-miR-10b-5p	ENSMUSG00000097767	Miat	lincRNA	chr5	112218954	112218977	-	1	0	Ago2	7mer-m8	guguuuaagccaAGA-UGUCCCAu	||| |||||||	ggagggggggacUCUGACAGGGUg
MIMAT0000648	mmu-miR-10a-5p	ENSMUSG00000097767	Miat	lincRNA	chr5	112218954	112218978	-	1	0	Ago2	7mer-m8	guguuuaagCCU-AGA-UGUCCCAu	||| ||| |||||||	gggagggggGGACUCUGACAGGGUg
MIMAT0000584	mmu-miR-339-5p	ENSMUSG00000097767	Miat	lincRNA	chr5	112218955	112218977	-	1	0	Ago2	7mer-m8	gcacucgaggaccucCUGUCCCu	|||||||	ggagggggggacucuGACAGGGu
MIMAT0003729	mmu-miR-216b-5p	ENSMUSG00000097767	Miat	lincRNA	chr5	112218995	112219014	-	1	0	Ago2	7mer-m8	aguguaaaCGGACGUCUCUAAa	|||| |||||||	cacagaggGCCU--AGAGAUUc
MIMAT0000134	mmu-miR-124-3p	ENSMUSG00000097767	Miat	lincRNA	chr5	112219014	112219033	-	1	0	Ago2	7mer-m8	ccguaAGUGGCGCACGGAAu	|| |: :|||||||	ucuugUCUCUCUGUGCCUUc
MIMAT0017341	mmu-miR-1934-3p	ENSMUSG00000097767	Miat	lincRNA	chr5	112220993	112221014	-	1	0	Ago2	8mer	aguggucGGGGUGGCAGUAGGa	::||| |||||||	uucugucUUCCAGAGUCAUCCa
MIMAT0000677	mmu-miR-7a-5p	ENSMUSG00000097767	Miat	lincRNA	chr5	112221003	112221025	-	1	0	Ago2	8mer	uguuguUUUAGUGAUCAGAAGGu	|: || : |||||||	ggggguAGCUCUUCUGUCUUCCa
MIMAT0000678	mmu-miR-7b-5p	ENSMUSG00000097767	Miat	lincRNA	chr5	112221003	112221025	-	1	0	Ago2	8mer	uguuguUUUAGUGUUCAGAAGGu	|: || : |||||||	ggggguAGCUCUUCUGUCUUCCa
MIMAT0003507	mmu-miR-500-3p	ENSMUSG00000097767	Miat	lincRNA	chr5	112221048	112221070	-	1	0	Ago2	7mer-m8	acUUGGGA-ACGGGUCCACGUAa	:::| | | |: :|||||||	aaGGUCAUCUCCUGGGGUGCAUc
MIMAT0003509	mmu-miR-501-3p	ENSMUSG00000097767	Miat	lincRNA	chr5	112221048	112221070	-	1	0	Ago2	7mer-m8	guUUAGGA-ACGGGCCCACGUAa	::|| | | |: ||||||||	aaGGUCAUCUCCUGGGGUGCAUc
MIMAT0014907	mmu-miR-3093-5p	ENSMUSG00000097767	Miat	lincRNA	chr5	112221050	112221070	-	1	0	Ago2	8mer	ucaCACUCGAGGCGCCCCACGc	|| | |||| :|||||||	aagGUCAUCUCC-UGGGGUGCa
MIMAT0003733	mmu-miR-665-3p	ENSMUSG00000097767	Miat	lincRNA	chr5	112221055	112221073	-	1	0	Ago2	7mer-m8	ucccuggAGUCGGAGGACCa	||| :|||||||	ugcaaggUCA-UCUCCUGGg
MIMAT0014928	mmu-miR-344c-3p	ENSMUSG00000097767	Miat	lincRNA	chr5	112221220	112221245	-	1	0	Ago2	7mer-m8	ugacaGUCCGAAACU---GAUCUAGu	:| |||| || |||||||	aguucUAAGCUUAGAGUUCUAGAUCc
MIMAT0000593	mmu-miR-344-3p	ENSMUSG00000097767	Miat	lincRNA	chr5	112221220	112221247	-	1	0	Ago2	7mer-m8	ugUCA--GUCCGAAAC-C--GAUCUAGu	||| :| |||| | | |||||||	acAGUUCUAAGCUUAGAGUUCUAGAUCc
MIMAT0003731	mmu-miR-671-5p	ENSMUSG00000097767	Miat	lincRNA	chr5	112221257	112221278	-	1	0	Ago2	8mer	gaggucggggagGUCCCGAAGGa	|| |||||||	cagagagaggcaCA-GGCUUCCa
MIMAT0004853	mmu-miR-874-3p	ENSMUSG00000097767	Miat	lincRNA	chr5	112221283	112221306	-	1	0	Ago2	7mer-m8	agCCAGGGA--GCCCGGUCCCGUc	| ||||| :||| |||||||	uaGUUCCCUUGUGGGACAGGGCAg
MIMAT0000584	mmu-miR-339-5p	ENSMUSG00000097767	Miat	lincRNA	chr5	112221285	112221309	-	1	0	Ago2	7mer-m8	gcacUCGAGG--ACCUCCUGUCCCu	||:||| || :||||||||	cuauAGUUCCCUUGUGGGACAGGGc
